# Supplementary material for: Oxidative Stress, Oxidative Damage, and Cell Apoptosis: Toxicity Induced by Arecoline in Caenorhabditis elegans and Screening of Mitigating Agents
Source: Toxins (Basel). 2024 Aug 12;16(8):352. doi: 10.3390/toxins16080352 (PMC11359293; doi:10.3390/toxins16080352)
Supplement: Supplementary file 1 [file toxins-16-00352-s001.zip]

Archive with 1 entries (1 files):
- toxins-3110151-supplementary.pdf
